# Supplementary material for: Predicting Remission among Perinatal Women with Depression in Rural Pakistan: A Prognostic Model for Task-Shared Interventions in Primary Care Settings
Source: J Pers Med. 2022 Jun 27;12(7):1046. doi: 10.3390/jpm12071046 (PMC9320748; doi:10.3390/jpm12071046)
Supplement: Supplementary file 1 [file jpm-12-01046-s001.zip]

Archive with 1 entries (1 files):
- jpm-1740993-supplementary.pdf
